# Supplementary material for: Integrated genomics of ovarian xenograft tumor progression and chemotherapy response
Source: BMC Cancer. 2011 Jul 22;11:308. doi: 10.1186/1471-2407-11-308 (PMC3155912; doi:10.1186/1471-2407-11-308)
Supplement: Additional file 1 — Table S1. List of primers used for real-time qPCR [file 1471-2407-11-308-S1.XLS]

## Sheet: Sheet1
Gene	Forward Primer	Reverse Primer
ABCA1	aagcacttcctccgagtcaa	ctgtccttggccagctttag
LSS	accctgttcccagagatgtg	acggcgtagcagtagctcat
PPARγ	tgcaggtgatcaagaagacg	tggaagaagggaaatgttgg
PNMT	tggtgcgtagtggctacaag	aagacgcccttgacatcatc
PAPLN	tccgtgtactgcatctcgtc	caggttacaggcctgaatgg
GRN	gtgtgacacgcagaagggta	tcttcaaggcttgtgggtct
NAMPT	ggagcatctgctcacttggt	gctgctggaacagaatagcc
STEAP1	ttccttccaattgttgtcctg	gacgtcttcccaaccatgtc
ZNF32	aacggatacacacgggagag	tctcgtggacagcgagacta
SLC25A6	ccactcaagccctcaacttc	tacctccagaactgcgtgtg
