# Supplementary material for: Integrated genomics of ovarian xenograft tumor progression and chemotherapy response
Source: BMC Cancer. 2011 Jul 22;11:308. doi: 10.1186/1471-2407-11-308 (PMC3155912; doi:10.1186/1471-2407-11-308)
Supplement: Additional file 5 — Table S3. List of genes up-regulated by MT19c. [file 1471-2407-11-308-S5.XLS]

## Sheet: Sheet1
probeset_id	total_probes	gene_assignment	gene_id	T8A	T8B	T8C	T16A	T16B	T16C	T28	T32	N8A	N8B	N8C	N16A	N16B	N16C	N32	Log2 Fc T vs N	P T vs N	q T vs N
8175432	25	NR_002735	SNORD61	205.448	229.022	215.131	258.003	284.217	101.689	152.871	139.054	71.137	55.3747	61.7416	68.6601	56.3102	72.0161	65.0725	1.89237	4.14993e-07	0.000130715
8134030	16	NM_012449	STEAP1	58.2895	74.6448	65.2068	47.5594	61.8899	101.913	58.5431	20.4493	34.859	29.312	19.8103	38.6294	33.6818	17.864	37.3746	1.08366	0.000234093	0.00196674
8051993	13	NM_173074	PIGF	303.14	257.429	315.996	283.947	214.941	151.896	257.702	137.094	145.038	161.846	101.39	181.848	95.7807	101.938	139.792	1.06697	0.000157195	0.00159927
7932964	27	NM_173177	C1D	1072.61	956.204	1016.1	1006.91	859.167	463.46	705.931	503.247	556.895	555.976	403.318	554.504	402.58	467.535	559.97	1.00284	2.47254e-06	0.000288336
8052698	41	NM_006333	C1D	809.487	698.363	750.774	725.222	645.868	348.998	523.905	379.215	412.808	419.306	302.189	412.656	306.496	338.307	414.217	0.990799	2.89945e-06	0.000288336
7934731	16	XM_926027	LOC642538	453.299	450.703	472.563	457.73	394.692	203.998	317.677	188.63	262.285	260.524	171.604	249.942	187.195	240.791	262.126	0.962783	3.21375e-06	0.000288336
8151471	23	NM_014018	MRPS28	517.266	451.325	427.518	432.22	328.971	285.216	370.018	224.422	265.235	192.295	190.486	292.102	159.834	228.787	275.698	0.962203	0.000222357	0.00191361
7952673	5	AK127847	FLJ45950	132.56	101.21	151.162	175.916	122.145	94.1143	113.512	54.1673	86.1468	46.9423	68.8601	99.8873	61.1911	59.4587	65.97	0.956002	0.00131472	0.00483054
7965508	10	XR_016608	LOC400061	173.549	139.211	184.158	199.2	165.793	96.1715	155.844	110.432	81.4427	80.557	92.4455	122.507	66.0659	99.2985	99.0742	0.931438	0.000109354	0.00138591
8083000	22	NM_001033030	FAIM	261.507	221.674	283.341	220.441	149.216	152.068	175.204	84.0714	133.192	99.9542	100.658	177.099	86.1653	117.996	132.165	0.931077	0.00213147	0.00628771
8151942	26	NM_005836	HRSP12	320.274	239.193	252.806	233.938	191.196	116.042	254.614	117.017	160.565	126.609	119.587	169.12	87.467	121.389	174.723	0.920076	0.00070951	0.00350945
7955117	24	NM_012404	ANP32D	47.6099	52.1561	53.6383	69.6414	50.7944	21.8052	45.888	30.2319	34.6436	30.4347	32.8124	28.6336	22.5889	26.2092	34.9774	0.906358	0.000128188	0.00150354
8102877	36	NM_004362	CLGN	388.763	233.993	262.568	359.628	297.149	293.029	236.938	304.578	180.251	174.254	117.649	213.231	190.143	120.551	385.553	0.893598	0.00144102	0.00503306
8131871	35	NM_138771	CCDC126	260.691	218.396	220.777	199.485	172.505	152.518	157.043	121.996	139.999	100.264	81.8926	163.739	107.215	102.766	122.998	0.886242	0.000543679	0.00303847
8021470	32	NM_021127	PMAIP1	770.25	588.844	436.383	594.469	649.056	406.72	524.587	460.625	342.652	402.008	298.791	355.754	310.952	289.236	386.442	0.86707	0.000522824	0.00297255
7934729	11	XM_926017	LOC642521	372.782	433.1	366.74	357.756	392.097	204.548	279.554	166.133	242.753	241.485	152.219	226.488	182.207	229.02	227.969	0.856438	1.52882e-05	0.000555458
7961281	47	NM_176890	TAS2R50	138.775	112.157	100.236	108.756	97.0685	54.6335	91.7272	58.5922	73.7341	63.6753	60.0942	68.0897	47.9241	55.9083	70.922	0.855408	0.000129933	0.00150908
8170990	15	NR_002969	SNORA36A	48.0178	44.0686	42.487	43.486	45.4561	35.5491	31.8368	34.6315	20.0951	26.3576	32.416	22.8936	26.3703	22.3842	23.38	0.833486	7.33269e-06	0.000406629
7971541	18	NM_003850	SUCLA2	1299.83	1282.18	1614.89	1327.31	1120.98	907.799	1054.76	609.922	828.801	709.283	599.58	967.903	647.992	731.144	800.096	0.830332	0.000160968	0.00162298
7911096	34	NM_032328	EFCAB2	161.347	145.884	142.229	148.52	99.5396	72.4823	96.924	47.6893	86.2817	71.9836	72.7717	98.605	58.6704	83.389	92.5101	0.827393	0.000452995	0.00277816
7904965	25	AB042555	PDE4DIP	118.892	105.217	102.747	89.8554	83.1401	60.8464	79.8422	74.8327	62.8941	64.8822	49.5526	56.0947	48.7473	59.5543	60.3406	0.811697	8.68241e-05	0.00125219
8146685	22	NM_015169	RRS1	220.93	201.44	204.229	208.505	154.612	204.729	230.354	145.329	152.021	72.2719	101.106	149.598	85.4545	127.759	124.321	0.787197	0.00137249	0.00492602
7960383	32	NM_020367	PARP11	107.105	97.9993	105.807	97.562	98.5037	77.7375	78.4413	52.9211	63.5905	52.7594	58.6151	71.7281	47.8499	58.0783	64.9052	0.786834	3.18495e-06	0.000288336
7908988	14	NM_003094	SNRPE	456.585	388.883	429.788	423.786	414.674	279.009	359.858	354.118	256.981	241.599	216.712	276.334	210.49	271.36	251.22	0.783592	1.46738e-06	0.000210089
8147837	25	NM_012082	ZFPM2	211.902	198.309	214.522	213.4	251.439	361.581	178.87	147.163	125.107	121.231	151.355	144.197	98.7686	122.806	115.696	0.776163	2.707e-05	0.000732519
7987361	26	NM_014106	ZNF770	1208.51	1053.81	1216.26	992.536	923.108	526.31	762.052	567.882	750.567	660.213	609.646	728.218	465.867	585.673	779.842	0.76838	0.000139461	0.00154024
8001782	44	NM_002954	RPS27A	2927.6	2758.21	3005.1	3171.87	3093.8	2582.78	2862.26	3265.57	1911.54	1750.18	1840	1842.73	1671.08	1594.86	1608.35	0.758338	1.4458e-07	8.59835e-05
8058824	31	NM_018000	MREG	447.576	373.122	362.903	322.329	468.656	255.897	306.527	238.874	243.478	253.494	222.205	295.925	197.082	190.128	272.022	0.756776	0.000494172	0.002904
8053386	19	XR_017636	LOC647302	159.301	149.638	142.849	173.981	190.318	126.952	167.404	109.299	114.384	95.6328	82.5864	116.003	67.9083	103.455	134.577	0.755779	0.000257458	0.00206232
8012469	10	NM_000987	RPL26	846.064	780.169	1020.96	1078.84	1048.22	798.043	891.134	853.904	577.958	538.858	508.539	630.278	558.713	581.231	609.029	0.754653	7.57663e-05	0.00118972
7986407	23	AY956768	HSP90B2P	130.065	106.922	97.3654	105.874	94.5265	58.6567	68.0519	49.1636	63.3398	71.8182	64.7183	54.0997	65.2551	61.1804	68.3802	0.754346	6.30284e-05	0.00108398
8051387	27	NM_032574	HDPY-30	1472.14	1359.3	1477.1	1383.58	1301.03	882.654	1192.7	1120.88	904.477	794.729	708.363	1050.04	658.509	867.54	802.228	0.751771	2.20899e-05	0.00066358
8023259	24	NR_002571	SNORD58A	228.883	265.981	275.266	363.73	320.329	228.233	220.596	234.385	202.917	187.51	167.517	198.877	124.047	155.819	196.356	0.751269	0.00109443	0.00441049
8063835	24	NM_144703	LSM14B	179.578	139.331	169.045	152.632	150.512	102.32	137.056	122.233	109.106	78.5028	89.1505	110.022	77.3509	101.45	92.2206	0.747152	6.9755e-05	0.00114913
8089988	15	NM_001017928	CCDC58	442.568	500.084	457.649	551.67	539.296	367.168	472.959	368.294	308.29	278.413	253.084	344.959	257.246	342.13	381.601	0.7447	3.69016e-05	0.000821412
8107859	42	NM_181705	LYRM7	82.1465	76.5297	93.7609	76.0909	76.806	40.4027	72.3223	54.1816	62.4078	54.188	49.2402	48.5291	31.7678	45.2383	51.4714	0.739287	0.000226493	0.00193861
8169022	28	NM_001006612	WBP5	648.47	609.175	464.712	624.334	507.887	485.03	500.581	385.941	339.914	305.183	340.551	408.112	310.983	353.727	388.14	0.734739	0.000146086	0.00155985
7902400	17	NR_002749	SNORD45A	156.356	155.304	174.913	248.43	157.793	93.3085	147.81	59.6069	118.948	111.337	94.8759	134.346	96.3888	88.5953	113.622	0.733206	0.00323527	0.0080552
8162006	28	NM_025211	GKAP1	299.241	252.182	290.994	274.809	257.677	129.989	206.824	150.453	197.857	169.235	186.005	182.782	131.067	125.801	150.249	0.732863	7.16327e-05	0.00116544
7987642	28	NM_016013	NDUFAF1	340.864	335.67	398.638	310.427	265.072	221.748	267.523	217.145	241.298	197.229	162.85	248.938	147.812	195.358	197.505	0.730908	0.000861316	0.00388914
7918694	30	NM_001010922	C1orf178	135.582	81.9328	114.323	161.279	121.344	107.463	109.222	121.766	73.8613	81.0772	83.6224	77.73	70.9141	57.8684	79.1698	0.728313	0.00357686	0.00854933
7966321	23	NM_016301	ATPBD1C	313.395	316.858	298.725	280.688	268.17	212.646	278.004	203.029	203.513	165.24	136.052	244.741	126.678	195.261	212.724	0.726908	0.000458788	0.00278846
8096109	18	NM_016067	MRPS18C	204.428	217.045	265.128	276.911	213.191	224.745	209.191	129.034	152.696	119.453	125.5	175.457	123.741	157.665	154.6	0.724612	0.000376757	0.00254223
8088167	20	NM_021237	SELK	623.729	570.437	598.154	613.863	648.766	538.448	590.531	747.759	418.508	411.842	334.135	461.684	275.576	317.967	430.934	0.723811	6.09487e-05	0.0010617
7981990	12	NR_003106	PWCR1	405.943	368.427	382.902	450.829	336.401	134.236	350.947	113.08	305.492	245.686	218.67	241.95	231.397	177.107	295.502	0.716237	0.00021657	0.00188857
8098508	24	NM_001564	ING2	432.929	371.996	311.288	413.763	328.656	315.278	311.407	203.674	234.649	180.053	212.281	293.477	214.425	224.561	288.011	0.714255	0.000463633	0.00280274
8044035	40	NM_003855	IL18R1	79.7168	72.1073	93.17	122.24	93.8557	64.495	79.4822	45.4689	59.651	53.1587	59.2822	64.0994	48.7706	53.5325	56.7646	0.708948	0.00170547	0.00553577
7961291	24	NM_176885	TAS2R44	251.729	183.183	173.296	167.893	151.045	69.7972	136.496	99.0697	126.339	124.96	129.863	126.31	92.622	82.7453	129.307	0.704288	0.00345096	0.00835629
8098758	19	NM_133474	ZNF721	1083.75	783.771	788.974	824.42	699.876	399.462	677.329	465.482	587.909	502.867	593.47	483.819	435.794	477.94	647.01	0.703038	0.000817564	0.00377369
8146544	15	NM_001077619	LOC137886	661.348	622.168	617.692	681.972	635.471	359.732	589.785	169.706	458.257	396.807	404.441	457.165	338.602	317.823	448.128	0.70272	1.14834e-05	0.000500819
7918284	38	NM_005645	TAF13	625.172	571.256	630.397	600.262	561.309	499.385	542.075	401.929	370.749	310.609	274.133	523.016	293.423	431.642	398.19	0.702562	0.000623333	0.00325926
7961293	12	NM_176887	TAS2R46	41.1377	40.5046	44.9235	42.2842	40.5051	20.6208	43.1546	10.0053	27.2922	26.6328	33.2561	28.6018	23.1746	15.4354	33.2657	0.70238	0.000281752	0.00215613
8113286	33	NM_018343	RIOK2	251.126	226.464	246.173	254.914	202.784	141.863	204.021	139.449	171.891	152.065	125.041	178.797	100.919	143.293	163.033	0.701197	0.000276412	0.00213184
8126428	27	ENST00000372922	TRERF1	225.105	211.96	308.703	233.59	161.977	128.278	139.179	99.2327	166.277	134.546	134.399	146.456	122.664	138.542	151.153	0.700351	0.00347134	0.00838951
8046792	31	NM_080876	DUSP19	89.64	76.0015	83.5539	76.5713	55.6831	26.4873	71.0605	43.5665	67.9681	45.8139	38.3044	55.1501	32.2282	42.3855	46.6981	0.699599	0.00436723	0.00956601
7973985	24	NM_138731	MIPOL1	178.536	138.161	124.409	139.061	115.132	64.0487	127.483	67.0239	94.8831	88.2139	68.5108	107.193	82.346	73.3586	98.5894	0.697482	0.00137071	0.00492602
8110920	24	NM_024091	FASTKD3	146.754	107.095	134.777	122.222	133.646	91.8989	106.176	69.4134	97.5484	77.6347	74.2779	99.3074	65.7631	63.6659	96.5509	0.693594	0.000468768	0.00281565
8041487	18	NM_174931	CCDC75	284.341	206.527	236.588	234.511	197.981	172.624	160.12	165.361	159.501	140.237	137.968	176.176	102.256	148.048	122.627	0.687678	0.000759769	0.00366594
7951447	26	NM_152434	CWF19L2	357.409	267.867	280.56	243.391	222.933	148.464	236.171	135.926	193.452	152.574	168.443	195.551	151.859	160.678	178.701	0.687301	0.00127627	0.00475401
8081903	31	NM_033364	C3orf15	131.033	111.356	86.4025	121.542	127.631	66.298	105.819	67.6802	84.6367	73.3477	79.5911	60.9316	74.1351	58.2124	84.7356	0.686814	0.000664656	0.00338175
7943882	30	NM_000317	PTS	737.109	657.12	804.753	712.135	589.061	549.796	607.078	535.794	462.847	429.65	365.984	528.149	346.923	476.681	471.529	0.686284	0.00024405	0.00201823
7929065	29	NM_001548	IFIT1	121.345	155.544	147.288	169.804	140.102	99.1453	152.022	100.344	102.818	115.122	88.6096	68.941	94.7717	77.366	264.728	0.685779	0.00050437	0.00293023
8140859	27	NM_006980	MTERF	168.671	132.249	139.534	149.318	151.107	86.8316	110.028	69.789	108.127	86.6561	96.726	92.2937	69.2988	99.8159	103.007	0.685208	7.54082e-05	0.00118914
7929072	25	NM_012420	IFIT5	231.837	231.378	207.792	240.636	174.112	121.135	171.933	137.921	160.559	142.762	107.092	150.664	126.497	123.065	177.768	0.684601	0.000250079	0.00204398
8063903	29	NM_001024	RPS21	908.678	844.044	839.688	1031.65	1041.84	1003.58	1034.67	1249.34	682.396	598.119	563.071	567.403	563.219	511.435	609.573	0.683764	3.93545e-05	0.000858442
7907213	27	NM_152281	SCYL1BP1	269.638	192.581	224.679	195.064	176.461	161.301	158.303	120.632	150.288	128.013	131.916	147.479	117.896	115.588	143.646	0.682873	0.000827545	0.00378934
8027345	11	NM_020855	ZNF492	324.296	280.433	325.108	270.707	189.95	173.06	243.327	126.702	204.208	155.642	157.911	221.672	139.078	161.357	182.201	0.68223	0.00338844	0.00827101
7909782	32	NM_016052	RRP15	388.834	359.904	337.759	376.002	315.199	304.719	309.992	214.304	239.415	202.767	193.905	272.631	194.624	227.329	238.675	0.680891	4.67891e-05	0.000952953
7903541	41	NM_007269	STXBP3	1339.64	1127.32	1224.7	1160.1	1025.39	872.909	987.876	822.031	859.195	747.572	636.263	848.024	593.142	715.379	773.036	0.680787	0.000109472	0.00138591
8028227	33	NM_152604	ZNF383	437.58	390.538	346.379	345.142	332.19	222.379	320.204	197.506	268.372	243.271	243.948	246.65	174.905	209.314	258.081	0.68058	0.000199251	0.0017952
8121734	28	ENST00000229595	ASF1A	672.431	622.732	763.504	637.06	465.024	313.806	534.143	317.205	464.168	371.331	301.228	508.717	294.26	426.761	429.327	0.680568	0.00294392	0.00762564
7902553	31	NM_006417	IFI44	220.673	224.952	205.703	202.524	186.638	146.544	164.78	114.167	142.333	150.307	155.138	96.3285	126.745	108.245	204.472	0.680424	0.000136435	0.00152454
8160531	38	NM_018325	C9orf72	244.4	229.3	251.149	196.3	231.712	179.629	203.067	150.223	171.203	145.335	111.217	180.557	116.694	138.442	158.414	0.680073	0.000303257	0.00223386
8105585	25	AL832580	RNF180	334.37	248.45	283.686	284.075	259.447	132.261	193.835	118.768	196.234	180.264	178.261	186.197	151.279	164.929	180.784	0.678559	6.52626e-05	0.00109944
8100699	19	NM_001014372	SYT14L	53.6671	54.3503	61.8293	63.2163	42.8026	33.403	36.6487	22.3007	35.598	43.0048	27.4336	26.7192	34.4668	39.7401	35.3704	0.67763	0.00113011	0.00448995
8115606	35	NM_006425	SLU7	563.792	519.065	632.802	692.545	555.268	411.216	502.901	308.038	411.159	439.041	352.135	390.312	298.827	332.681	409.152	0.677066	0.000186971	0.00174237
7972180	35	NM_024546	C13orf7	464.081	339.303	402.103	365.177	350.858	298.702	322.888	190.2	281.024	230.007	245.549	289.455	192.563	203.936	242.291	0.676679	0.000485316	0.00287557
8083839	25	NM_014373	GPR160	288.126	252.462	267.27	271.817	241.342	84.319	197.027	161.337	211.679	182.851	125.248	205.237	142.947	125.062	206.6	0.674783	0.000617453	0.00323927
7983811	41	NM_004855	PIGB	314.33	240.315	262.655	251.274	213.894	171.562	236.061	153.358	174.786	165.241	117.994	199.746	141.673	164.798	215.257	0.674497	0.000863967	0.00389652
8084708	25	NR_002588	SNORA4	413.166	289.546	324.928	332.923	312.166	201.188	376.429	197.546	257.235	223.318	186.023	234.898	152.072	204.78	221.04	0.673732	0.000822549	0.00378119
8055702	31	NM_004688	NMI	307.506	293.367	287.997	306.149	233.844	176.046	332.53	191.016	216.699	166.258	155.302	229.204	123.877	183.663	194.86	0.673562	0.000788454	0.00371778
8140942	70	NM_001040057	FAM133B	816.867	690.835	686.67	653.788	658.038	439.61	597.843	495.803	470.205	431.774	442.791	499.347	373.123	422.189	400.31	0.672717	2.53818e-05	0.000706252
7928909	10	NM_019054	FAM35A	295.819	298.854	264.721	360.557	270.119	160.571	268.18	214.23	246.592	194.892	178.356	218.13	126.55	157.472	205.233	0.672353	0.00150463	0.00514887
8005473	10	ENST00000332388	RPS28	385.527	405.147	501.141	481.135	354.077	267.951	376.697	173.898	282.778	249.909	204.059	332.239	231.492	302.277	295.107	0.67132	0.00103654	0.00426739
7917707	26	NM_005665	EVI5	500.2	380.638	433.19	444.881	367.862	308.063	318.848	196.151	331.211	274.585	257.608	334.863	197.995	207.194	284.677	0.670514	0.00122781	0.00468411
8008802	36	NM_182569	GDPD1	115.696	85.7077	79.2492	81.7438	85.9673	37.4856	68.3097	70.2113	71.7109	60.1821	55.7639	57.6765	47.4544	45.4027	71.4343	0.669868	0.00143639	0.00503153
7917771	26	NM_014597	DNTTIP2	267.457	264.068	278.522	258.997	254.562	216.304	246.707	166.843	194.176	159.79	138.589	211.624	143.808	151.102	210.589	0.668825	5.74428e-05	0.00103453
8116980	24	NM_152737	RNF182	117.413	78.3973	96.7473	116.404	104.772	86.7591	87.5943	81.3683	69.2169	64.0356	60.84	61.0182	60.8318	71.9796	85.2762	0.668288	0.000351543	0.00243897
8140500	24	NM_032936	TMEM60	153.685	162.626	157.182	160.829	160.419	113.945	144.557	186.617	95.5789	93.7074	87.9537	140.964	62.5164	121.14	112.45	0.664089	0.00108471	0.00438703
8157203	29	NM_001017998	GNG10	433.65	343.747	380.482	372.082	399.544	336.793	355.83	308.939	268.412	249.859	223.462	301.988	187.968	230.437	261.672	0.663198	0.000128461	0.00150354
7970569	33	NM_014363	SACS	661.38	518.156	522.997	533.565	528.74	646.708	410.043	317.85	396.484	343.934	328.261	465.821	302.734	259.747	327.61	0.661915	0.000779472	0.00370426
8034390	11	AK027660	ZNF799	351.157	297.149	351.588	302.738	243.627	196.645	236.656	172.929	255.78	172.733	208.203	201.673	140.597	195.204	235.86	0.660149	0.00142215	0.00501286
8103518	22	NM_012403	ANP32C	526.512	597.796	598.021	520.009	447.689	429.556	388.43	357.92	328.616	303.066	354.025	380.684	303.635	374.057	306.866	0.659202	9.37872e-05	0.00129413
8121002	24	NM_001042493	C6orf162	585.287	497.404	510.657	421.562	378.491	216.207	388.024	252.22	339.867	304.303	299.825	337.864	237.603	299.367	325.15	0.659088	0.000982315	0.00414315
8097543	31	NM_014487	ZNF330	710.059	629.915	673.926	619.99	623.753	351.987	591.651	452.462	450.513	416.371	383.296	456.055	364.928	404.919	443.624	0.658803	2.37268e-06	0.000283086
7969166	25	NM_173605	KCNRG	318.289	268.817	287.379	325.613	307.332	210.355	244.919	182.552	245.913	181.439	215.306	202.177	156.308	144.995	206.348	0.658346	0.000304698	0.00224238
8052010	22	NM_001743	CALM2	1901.44	1614.17	1643.93	1524.68	1487.04	1349.56	1363.49	1237.86	1083.01	985.096	907.365	1270.99	859.496	1116.67	999.562	0.656071	0.000139216	0.00153969
8117219	27	NM_018473	THEM2	431.019	363.548	433.231	390.964	310.4	292.873	340.976	333.183	264.739	243.746	222.31	257	218.063	263.546	285.139	0.655776	0.000156018	0.00159503
8134211	27	NM_032120	DKFZP564O0523	159.374	138.326	132.708	115.862	126.426	92.2649	114.477	69.6963	110.272	96.2145	82.6165	86.6982	65.7568	71.0483	98.4583	0.655138	0.000758813	0.00366357
7922309	37	NM_003762	VAMP4	393.041	321.521	390.216	359.724	308.614	313.749	269.728	234.708	250.069	227.973	188.605	261.513	214.093	209.01	220.414	0.655012	0.000108076	0.00138591
8140971	43	NM_152703	SAMD9L	229.031	204.714	209.54	180.691	168.023	104.741	167.421	93.1544	126.344	129.114	141.479	137.252	101.947	119.936	161.517	0.654848	0.000156064	0.00159503
8120239	23	NM_014051	TMEM14A	520.461	420.598	467.971	340.57	361.02	260.233	337.565	276.842	274.995	264.707	209.2	326.533	232.597	301.037	283.139	0.654475	0.00198795	0.00602312
7988687	27	NM_005254	GABPB2	623.187	463.959	495.699	474.875	397.885	397.734	403.236	278.857	363.147	266.712	260.206	372.26	283.663	327.064	379.76	0.653721	0.00153324	0.00522213
8166593	26	NM_014271	IL1RAPL1	110.855	90.7889	112.082	157.003	105.582	50.0842	100.587	56.8073	85.1335	77.6006	67.5747	72.3243	63.9038	73.1833	60.8797	0.653294	0.00325843	0.00808399
7919715	33	NM_030920	ANP32E	728.7	723.346	835.237	889.99	649.033	632.739	676.268	384.467	512.617	475.72	398.362	590.21	400.242	545.714	530.414	0.651604	0.000487085	0.00288305
7995258	23	NM_003414	ZNF267	301.215	233.142	206.869	215.089	223.275	148.471	179.868	124.801	151.25	168.403	145.028	192.069	118.772	125.576	190.125	0.651563	0.00177755	0.00565093
8023855	23	NM_001914	CYB5A	226.269	202.209	241.682	211.059	171.44	68.0162	229.191	131.597	166.495	116.397	109.672	165.28	111.484	135.434	194.871	0.650438	0.000995655	0.00417005
8151587	24	BC032347	C8orf59	675.679	594.23	564.784	802.963	656.003	627.234	646.54	566.04	487.766	423.459	349.955	481.847	370.457	404.547	446.248	0.65043	0.000499903	0.00291592
7964246	22	NR_003046	SNORD59B	300.78	311.431	339.698	355.593	400.472	199.639	299.151	191.197	233.895	241.72	197.911	247.556	191.622	193.098	269.288	0.650385	0.000149265	0.00156302
8171791	28	NM_014332	SMPX	52.1721	46.1738	52.2462	66.5427	59.2946	76.5697	72.3774	95.388	32.2953	32.1016	48.8625	38.8257	29.0291	30.2667	30.1164	0.650099	0.00188709	0.0058379
7909494	29	NM_153262	SYT14	247.28	214.135	213.236	178.464	173.487	80.3347	110.077	124.199	160.64	147.488	132.376	117.136	111.238	116.171	120.614	0.650055	0.000807636	0.00375428
7978542	34	ENST00000296121	KIAA1143	537.337	448.393	448.708	487.421	424.514	238.716	367.294	247.971	299.867	281.437	269.166	354.008	256.473	334.599	343.313	0.64904	7.4815e-05	0.00118777
8046824	45	BC121088	FSIP2	89.9297	87.2595	77.9078	77.992	63.5247	39.3224	57.3998	35.9083	57.6645	56.5398	56.1877	51.9239	41.2606	39.9466	48.2312	0.648963	0.000559297	0.00309066
8103226	24	ENST00000304385	TMEM154	374.017	416.121	490.137	500.887	353.355	231.337	272.831	145.845	275.851	313.459	305.624	250.31	198.555	289.849	436.237	0.648847	0.0011588	0.00455434
8014749	20	NM_000978	RPL23	2210.43	1981.19	1955.76	2014.72	2154.01	1478.7	1825.16	2213.48	1532.9	1435.47	1372.51	1352.6	1165.56	1041.35	1327.82	0.647938	2.24426e-05	0.000666885
8037433	22	NM_003425	ZNF45	273.615	205.241	207.933	218.756	163.918	132.569	195.444	106.154	169.285	143.578	140.811	157.771	103.809	103.95	140.385	0.647629	0.00392087	0.00900958
8120378	11	ENST00000370733	KIAA1586	398.352	312.727	279.126	262.503	288.383	140.901	236.64	176.596	238.059	185.517	203.693	196.048	161.509	196.698	194.327	0.646337	0.0013587	0.00490111
8144866	27	NM_000015	NAT2	98.2036	79.3303	71.3151	99.2881	66.2887	16.6697	82.8815	59.5332	61.6129	54.6439	41.0908	53.4954	45.4024	61.5676	85.827	0.64597	0.00248558	0.00687244
7907124	33	NM_152902	TIPRL	560.724	515.268	599.024	568.761	433.979	436.587	452.733	327.975	378.757	336.212	285.902	427.065	275.478	353.476	350.902	0.643594	0.000512985	0.00294855
8038919	28	NM_021632	ZNF350	866.187	882.45	653.299	866.508	993.405	321.024	733.676	471.265	568.526	696.132	539.106	426.741	583.367	463.387	812.787	0.642024	0.00120023	0.00463749
7989493	28	NM_015920	RPS27L	213.051	213.126	234.889	246.154	202.066	134.333	225.586	145.839	159.085	136.488	123.743	167.678	121.268	144.879	149.413	0.641809	5.44363e-05	0.00101819
8021756	18	NM_017757	ZNF407	262.71	276.14	261.828	226.011	265.193	170.556	228.898	154.617	159.457	153.521	187.214	196.076	141.256	156.233	169.09	0.641544	3.48919e-05	0.000792988
8135235	33	NM_004279	PMPCB	541.044	465.865	500.174	485.035	448.77	273.001	415.542	340.545	375.745	313.183	276.636	343.812	250.476	318.932	325.159	0.640641	6.01686e-05	0.00105289
8102362	28	NM_052864	TIFA	250.366	215.047	196.231	165.283	169.824	130.254	170.755	119.352	136.092	124.019	115.955	153.933	119.805	117.578	151.13	0.640325	0.00132158	0.00483792
8151898	25	BC036855	C8orf37	155.705	122.225	127.446	138.349	131.832	70.9818	119.326	72.7395	91.6963	89.6248	68.2667	109.846	75.9164	84.8153	124.207	0.64014	0.000253227	0.00205571
8131292	29	NM_021163	RBAK	455.238	337.63	333.612	403.168	371.596	208.87	319.7	169.255	272.863	241.275	202.037	274.958	226.341	247.357	297.431	0.639244	0.000302094	0.00222738
8124498	14	NR_002722	ZNF204	290.204	226.973	231.785	241.952	230.371	136.687	213.339	71.4951	215.526	144.521	166.24	178.163	117.232	120.269	191.469	0.637712	0.0018091	0.00570555
7961295	32	NM_176884	TAS2R43	125.438	120.487	145.44	172.067	121.891	64.1459	108.506	66.9346	97.8033	91.0301	86.0402	100.556	79.0283	74.331	97.7146	0.637125	0.00087327	0.00391395
7971590	27	NM_030925	CAB39L	165.678	149.069	156.409	137.001	108.43	115.53	104.389	55.6612	102.582	95.3302	94.9877	103.934	76.6846	79.5093	91.8039	0.636825	0.000797209	0.00373669
8002999	50	NM_004483	GCSH	660.382	610.265	700.744	853.387	558.434	453.767	573.654	323.419	481.468	430.841	361.81	509.926	319.859	507.545	446.073	0.636578	0.00240006	0.0067348
8135497	42	NM_021994	ZNF277P	232.17	145.531	170.817	165.976	162.637	117.118	153.313	116.535	126.663	121.266	99.8029	129.982	91.5439	108.062	118.653	0.635988	0.00250605	0.00690721
8093332	28	BC046475	MGC26356	304.951	273.258	290.126	288.552	222.643	118.768	207.628	96.2635	167.986	169.066	163.561	214.379	163.372	187.895	220.147	0.634654	0.000150939	0.00156542
8109576	26	NM_017872	THG1L	392.256	340.558	366.04	341.202	355.575	305.972	319.612	196.187	262.925	246.837	218.206	236.714	220.707	202.689	244.489	0.634438	4.33504e-06	0.000322041
8041982	28	NM_138448	ACYP2	145.807	143.529	157.815	147.002	127.862	82.3952	135.416	45.9059	99.1157	88.2332	85.9767	118.067	71.0322	95.8426	95.802	0.634108	0.000161401	0.00162526
7946105	24	NM_001001922	OR52N5	244.899	217.589	217.268	186.941	162.263	82.3817	133.834	121.165	156.448	149.886	169.492	131.591	92.1703	96.0594	117.762	0.634021	0.00441654	0.00961783
8112388	38	NM_001656	TRIM23	303.421	268.083	285.08	272.903	243.152	155.906	251.822	147.194	202.654	175.316	145.849	206.696	149.847	181.762	177.835	0.633033	9.17767e-05	0.00128103
8168366	21	NM_006223	PIN4	377.476	379.335	376.976	375.474	315.362	297.082	352.83	277.339	262.986	205.887	225.551	271.929	210.881	235.353	240.028	0.632292	2.67265e-05	0.000726619
8096718	34	NM_004757	SCYE1	408.462	349.086	360.296	379.049	326.509	291.696	327.603	287.683	256.724	267.24	191.052	253.564	206.113	237.092	297.828	0.632145	6.56994e-05	0.00110309
7924549	12	XM_001129082	LOC653151	209.463	221.514	219.022	274.319	234.98	117.36	217.586	75.3603	176.926	154.835	137.278	169.442	133.708	126.443	169.41	0.630484	0.000219154	0.00189893
8034342	25	ENST00000292241	ZNF20	564.226	468.643	491.237	458.188	417.194	344.799	395.528	239.692	327.02	265.309	283.489	362.715	264.281	357.188	380.909	0.630458	0.000296665	0.00221753
7969390	25	NM_006346	C13orf24	311.911	237.908	233.323	236.908	203.408	171.183	176.135	113.7	171.021	156.879	147.826	182.149	134.904	156.193	169.163	0.629561	0.000923934	0.00401293
7970546	36	NM_152726	EFHA1	930.724	844.278	1121.22	1119.16	818.436	870.927	851.93	499.989	746.827	649.579	510.232	713.231	509.367	622.137	712.839	0.62878	0.00128607	0.00477023
8174887	17	XR_016370	LOC643421	126.269	132.549	163.372	197.649	149.037	127.249	118.957	92.1043	85.3258	104.265	105.652	106.985	108.821	86.0441	100.369	0.627833	0.00187032	0.00580652
8044049	42	NM_003853	IL18RAP	36.8548	39.755	46.1493	42.8628	49.9437	36.1806	35.2112	22.994	29.1067	29.3371	25.6099	23.8726	31.0461	28.6709	28.1191	0.625768	0.000139077	0.00153969
8170166	31	NM_014500	HTATSF1	604.634	566.029	576.705	556.259	450.792	410.29	503.535	347.065	417.428	321.444	330.705	415.688	277.117	381.448	389.483	0.624592	0.000356501	0.00246111
8166278	22	NM_001037540	SCML1	156.817	122.107	129.351	184.844	150.202	66.3584	113.599	76.8813	110.758	90.6123	109.535	103.631	77.8526	86.5536	115.638	0.623598	0.00158109	0.0053025
7904693	24	AK024925	FLJ21272	314.851	274.914	297.731	227.752	247.046	135.871	212.034	137.994	213.891	197.888	193.377	174.015	153.273	130.192	154.467	0.621425	0.00105239	0.00429383
7916018	24	AF242772	LOC51336	178.423	157.033	172.276	172.722	133.064	85.5995	155.734	90.9414	145.558	102.416	101.915	122.965	75.5453	86.4214	120.403	0.62086	0.00236678	0.00668722
7974870	23	NM_003082	SNAPC1	2359.2	2100.5	1396.89	2117.74	2216.83	1312.55	1688.06	1291.39	1351.64	1651.46	1096.41	1314.49	1402.96	1136.78	1693.29	0.620649	0.00285811	0.00746772
8110486	28	BX648737	DKFZp686E2433	213.311	191.437	195.285	206.873	145.919	143.58	144.041	72.5579	139.956	118.902	122.421	144.423	102.487	115.783	123.936	0.619994	0.000567723	0.00311102
8030899	30	NM_001010851	ZNF766	274.497	256.09	288.595	280.453	278.867	142.089	271.271	162.843	215.52	190.508	180.521	189.887	146.622	153.724	217.808	0.619411	3.0737e-05	0.000768378
8105633	31	NM_015342	PPWD1	603.878	574.098	580.214	515.661	563.363	364.809	528.246	410.975	431.813	352.903	362.451	433.975	278.62	357.478	364.822	0.618744	8.21796e-05	0.00122737
7922243	31	NM_033418	C1orf156	124.065	97.457	147.176	121.342	103.199	73.3354	110.116	57.025	92.4793	81.2192	61.3331	92.9333	73.3272	63.06	83.6193	0.616428	0.00273161	0.00725467
7979473	27	NM_016029	DHRS7	723.557	646.771	692.73	732.945	588.607	463.576	565.07	481.672	523.129	473.203	372.537	516.191	369.099	395.652	453.146	0.616134	0.000241816	0.00200977
7989315	22	NM_004492	GTF2A2	469.545	390.847	447.435	440.742	374.097	301.176	354.213	301.677	295.886	253.451	244.014	346.428	202.965	320.238	296.951	0.615139	0.000663426	0.00337914
8097920	30	NM_004744	LRAT	138.766	102.866	119.542	103.745	117.109	29.5765	78.4953	77.1025	80.709	86.4371	77.1578	97.6282	67.6401	46.4164	83.8986	0.615125	0.00272907	0.00725036
8095894	35	NM_020236	MRPL1	552.451	493.76	467.207	465.876	393.705	317.324	443.443	265.816	364.299	292.786	274.65	391.504	253.737	282.264	339.787	0.615032	0.000893315	0.00394947
7994565	23	NR_003370	LOC730092	974.449	909.295	869.252	976.688	894.604	504.054	779.143	596.319	652.867	618.314	520.467	701.218	563.72	567.799	749.146	0.61453	8.72516e-06	0.000429901
7971361	10	NM_012345	NUFIP1	311.776	321.451	314.237	314.447	294.369	268.879	261.88	195.6	214.331	223.835	213.629	249.65	162.195	156.137	236.847	0.614518	0.000134705	0.00151751
8054664	28	NM_032494	ZC3H8	194.952	148.503	185.908	177.489	137.582	133.303	146.346	74.4041	124.758	101.289	108.273	132.327	87.4692	109.029	116.571	0.611694	0.00107744	0.00436661
7967933	37	NM_175605	IFT88	307.169	274.202	274.746	286.838	275.541	143.705	235.464	113.943	219.658	208.836	192.027	180.589	160.056	153.095	222.117	0.611311	3.98843e-05	0.000865205
8103206	26	NM_033632	FBXW7	249.397	257.882	248.013	226.19	231.502	161.003	228.241	159.026	170.545	155.803	153.982	182.37	137.599	153.015	184.073	0.610571	5.5253e-06	0.000362575
7901931	36	NM_032437	KIAA1799	241.416	189.129	226.161	209.328	165.183	91.0751	181.796	93.3557	168.38	139.933	126.145	151.852	102.009	122.144	146.633	0.610565	0.00168263	0.00550084
8111677	28	NM_002310	LIFR	450.75	339.666	392.242	388.263	328.938	290.585	308.486	224.534	278.91	257.047	250.406	288.692	191.538	226.623	209.543	0.610504	0.000588884	0.00316295
8162086	33	NM_015239	AGTPBP1	641.379	538.651	585.649	677.824	546.19	322.89	460.147	292.682	463.608	408.806	375.136	392.965	351.857	357.704	401.487	0.610325	8.61366e-05	0.00125111
8067017	27	NM_003859	DPM1	1679.21	1378.21	1313.86	1320.51	1170.9	1033.48	1260.44	1096.39	1004.17	894.898	694.191	1166.62	760.561	880.552	1030.68	0.608586	0.00176192	0.0056171
7917037	30	NM_001889	CRYZ	915.344	891.171	1117.35	1108.6	788.657	543.084	916.827	452.321	745.783	719.168	567.509	717.118	474.596	571.491	704.027	0.60805	0.00187425	0.00580972
8103389	30	NM_001334	CTSO	407.982	300.378	331.503	359.708	290.138	112.412	273.279	174.167	254.822	231.149	218.647	217.126	192.242	216.589	249.58	0.607759	0.000415216	0.00267782
8130952	26	NM_002793	PSMB1	1954.6	1836.26	1865.51	2074.41	1668.35	1556.37	1771.93	1757.42	1472.79	1386.54	1049.36	1309.75	997.996	1193.44	1376.67	0.606113	0.000163846	0.0016394
8147262	31	NM_016023	OTUD6B	499.683	466.794	428.224	443.732	391.309	314.189	415.208	274.683	305.392	258.325	293.794	356.118	241.905	302.337	316.207	0.606082	0.000148169	0.00156276
8054192	33	NM_138798	MITD1	336.678	256.448	286.785	265.866	230.499	241.459	267.265	170.633	215.837	168.514	165.919	206.567	157.323	170.969	189.457	0.605936	0.000896355	0.00395155
8005955	25	NR_000014	SNORD42A	42.0169	48.1296	55.843	47.4648	46.1296	22.4715	43.8451	11.4491	32.0261	31.7988	41.2199	35.7847	21.6844	26.3912	38.9726	0.605904	0.00163138	0.00541104
8171348	25	NR_003585	ATXN3L	35.2954	37.7273	39.8598	36.9944	35.5389	23.0345	32.6344	21.0439	25.7825	29.5778	21.3687	27.9073	20.9276	20.663	31.743	0.60559	9.47315e-05	0.00130186
7902634	33	NM_025065	BXDC5	415.5	412.629	452.068	470.725	352.632	459.114	387.099	298.729	320.84	262.909	221.672	375.837	224.994	254.794	284.713	0.603771	0.00174509	0.00560201
8042211	32	NM_006577	B3GNT2	908.597	819.714	865.029	1040.22	1055.3	383.838	822.324	814.676	658.458	813.377	537.435	604.09	605.417	485.12	681.382	0.60323	0.000952822	0.00406791
7925561	18	AK095297	LOC284702	1137.05	911.446	764.479	716.346	966.4	412.614	687.68	659.091	651.215	589.602	610.645	608.996	520.383	570.553	600.136	0.603202	0.00185554	0.00577756
8069565	25	NM_006806	BTG3	641.838	528.598	466.509	600.101	558.206	428.878	441.29	512.612	386.179	349.013	283.469	421.719	357.467	411.235	440.402	0.602565	0.000436363	0.00272927
8092067	24	BC107708	RPL22L1	135.434	122.633	150.463	158.725	196.222	147.43	159.733	154.814	115.262	100.098	94.7883	105.451	99.1666	88.7129	110.64	0.602315	0.00190132	0.00586858
8139727	19	NM_207366	SEPT14	77.578	77.5971	70.1113	53.593	55.6242	43.3184	54.9174	67.528	38.5099	45.202	51.2963	40.8025	49.8949	38.7112	55.2696	0.602242	0.00207082	0.00617678
7957467	22	NM_001009894	C12orf29	362.182	369.25	330.94	304.723	299.911	210.926	273.986	171.293	283.677	244.559	205.177	245.314	156.288	182.888	214.425	0.602049	0.00129289	0.00478605
8094625	29	NM_015990	KLHL5	640.562	603.427	641.459	552.79	589.709	444.479	492.198	390.554	441.353	395.174	381.825	450.457	367.599	357.605	400.863	0.601942	8.73504e-06	0.000429901
7978527	22	NM_080664	C14orf126	292.557	216.842	223.137	210.9	197.897	150.771	213.451	133	176.315	151.91	128.311	187.68	112.834	145.58	146.934	0.601548	0.00332409	0.00820294
8128726	28	NM_173672	PPIL6	130.286	123.455	112.185	96.6715	89.6971	41.9844	84.8399	41.5742	97.4734	81.5064	77.1315	69.5755	54.8675	56.3904	79.0698	0.601021	0.0046537	0.00991196
7951144	32	NM_024725	CCDC82	519.128	435.93	372.917	436.372	436.866	327.535	406.323	253.268	314.317	270.943	268.453	358.52	238.136	291.383	315.807	0.600793	0.000490135	0.0028853
7989013	21	NM_016304	C15orf15	1110.75	1089.08	1094.24	1313.87	1317.52	698.212	1137.08	989.841	855.572	824.813	740.483	809.103	753.566	706.226	831.869	0.600446	4.19452e-05	0.000900168
8110018	9	NM_016093	RPL26L1	133.776	123.488	136.959	135.391	108.114	114.625	113.902	117.369	84.9891	80.3269	86.1068	79.9162	73.0678	100.352	71.7798	0.600383	8.04816e-05	0.00121876
7943842	34	NM_018195	C11orf57	402.227	332.62	345.539	345.267	338.545	239.191	306.418	198.521	268.331	250.862	204.468	269.548	195.881	207.473	236.142	0.600167	0.000140514	0.00154113
7961182	12	NM_002260	KLRC2	23.1346	22.6746	28.2409	30.5826	28.049	26.336	27.461	23.8185	19.8849	14.5301	19.2633	15.2055	19.1036	17.0578	31.2634	0.599991	0.000556179	0.00308143
8099235	28	NM_152301	MRFAP1L1	652.2	597.067	564.012	507.538	577.505	385.701	582.191	500.182	414.668	353.736	351.583	428.678	369.588	376.488	444.151	0.599921	3.05121e-05	0.000767629
7943715	30	NM_033390	ZC3H12C	300.929	238.367	250.332	246.03	329.947	160.202	263.98	158.39	192.03	193.651	158.024	212.136	188.476	137.348	250.775	0.599322	0.00137751	0.00493899
8046003	33	NM_012198	GCA	418.472	385.157	398.001	440.637	341.44	120.156	335.577	185.662	323.566	295.373	208.622	299.15	215.01	230.461	341.328	0.598465	0.000754949	0.00365775
7968915	32	NM_004128	GTF2F2	303.897	307.166	303.432	299.3	264.538	262.705	241.265	172.725	212.286	181.896	194.442	238.428	163.971	180.669	213.622	0.598413	5.06519e-05	0.000989725
8171418	24	NM_002641	PIGA	215.918	192.392	189.476	202.29	216.251	114.02	171.074	85.925	150.103	133.655	122.307	149.489	126.904	123.288	169.486	0.598	8.46636e-06	0.000427362
7950753	16	NM_021825	CCDC90B	469.453	436.698	424.691	408.738	400.691	287.658	387.988	299.177	269.133	246.11	272.805	346.126	226.982	335.721	271.998	0.597946	0.000207615	0.00184522
8044605	24	BC036699	LOC654433	186.873	149.466	137.602	135.434	145.474	127.879	163.474	122.069	119.177	109.835	115.48	86.8781	94.0787	73.041	137.575	0.597898	0.00180922	0.00570555
8120165	25	NM_018132	CENPQ	125.817	88.28	91.9959	98.8361	86.1978	87.181	84.0163	64.7747	75.7376	54.2587	68.3303	70.0536	47.864	73.1795	65.8429	0.597789	0.00293969	0.0076197
8122013	27	NM_032438	L3MBTL3	615.966	547.167	610.276	585.492	455.097	340.351	430.004	285.346	422.135	394.984	409.417	379.446	283.517	342.465	378.259	0.597343	0.000432663	0.00272557
7922268	27	NM_014970	KIFAP3	547.488	446.474	558.253	492.193	420.753	381.622	372.042	319.088	349.722	352.162	282.531	358.186	294.851	317.876	330.212	0.597307	0.000234275	0.00196674
8134079	32	NM_033107	GTPBP10	236.205	212.102	239.958	216.814	181.892	118.669	189.207	148.721	179.694	143.894	134.654	166.763	109.532	127.693	151.098	0.597206	0.000813741	0.00377369
7929719	41	NM_014472	C10orf28	270.412	241.111	235.594	286.687	261.543	157.472	234.243	166.754	192.351	184.296	161.328	186.993	142.564	160.925	196.865	0.595892	5.2139e-05	0.00100105
8147221	32	NM_004337	OSGIN2	659.603	713.304	924.677	770.936	607.798	388.045	491.137	318.034	559.574	517.266	447.798	575.197	378.187	441.972	437.974	0.595331	0.00256267	0.00698661
8169984	31	NM_000194	HPRT1	988.662	933.294	978.282	939.601	818.492	645.197	674.335	620.995	643.148	620.853	509.536	788.528	501.067	637.42	585.926	0.595107	0.000279037	0.00214578
