# Supplementary material for: Integrated genomics of ovarian xenograft tumor progression and chemotherapy response
Source: BMC Cancer. 2011 Jul 22;11:308. doi: 10.1186/1471-2407-11-308 (PMC3155912; doi:10.1186/1471-2407-11-308)
Supplement: Additional file 9 — Table S4. GSEA data of chromosome loci enriched in MT19c treated tumors. [file 1471-2407-11-308-S9.XLS]

## Sheet: gsea_report_for_treat816_127593
Enriched in MT19c treated tumors
NAME	SIZE	ES	NES	NOM p-val	FDR q-val	FWER p-val	RANK AT MAX	LEADING EDGE
CHR2P16	21	0.749458	2.30943	0	0	0	2597	tags=76%, list=17%, signal=92%
CHR15Q21	62	0.59008	2.27871	0	0	0	3432	tags=63%, list=23%, signal=81%
CHR14Q21	34	0.647785	2.20855	0	0	0	1997	tags=47%, list=13%, signal=54%
CHR1P22	50	0.596104	2.19885	0	0	0	4170	tags=56%, list=28%, signal=77%
CHR4Q21	65	0.553105	2.15966	0	0	0	4486	tags=55%, list=30%, signal=78%
CHR5Q14	27	0.677298	2.15589	0	0	0	3682	tags=70%, list=24%, signal=93%
CHR2P21	30	0.652028	2.14923	0	0	0	2075	tags=47%, list=14%, signal=54%
CHR4Q31	48	0.574411	2.13951	0	0	0	4614	tags=60%, list=31%, signal=87%
CHR13Q12	52	0.567314	2.11841	0	0.000137634	0.001	3675	tags=54%, list=24%, signal=71%
CHR13Q14	46	0.583677	2.11496	0	0.000123871	0.001	3859	tags=63%, list=26%, signal=84%
CHR3Q22	26	0.650723	2.105	0	0.00011261	0.001	2908	tags=62%, list=19%, signal=76%
CHR1P31	55	0.559022	2.09929	0	0.000103226	0.001	3053	tags=45%, list=20%, signal=57%
CHR18P11	47	0.574439	2.09926	0	9.52854e-05	0.001	2332	tags=38%, list=15%, signal=45%
CHR3Q12	25	0.664073	2.09567	0	8.84793e-05	0.001	3231	tags=40%, list=21%, signal=51%
CHR2Q31	55	0.543261	2.03532	0	0.000614603	0.008	4291	tags=58%, list=28%, signal=81%
CHR12P11	22	0.647221	2.01993	0	0.000866013	0.012	4191	tags=68%, list=28%, signal=94%
CHR18Q11	27	0.626499	2.01806	0	0.000815071	0.012	3376	tags=52%, list=22%, signal=67%
CHR3Q26	43	0.561075	2.01628	0	0.000769789	0.012	4545	tags=56%, list=30%, signal=80%
CHR6Q22	49	0.540415	1.99194	0	0.00122342	0.02	5068	tags=65%, list=34%, signal=98%
CHR5Q22	13	0.719682	1.95435	0	0.00197709	0.034	3259	tags=77%, list=22%, signal=98%
CHR5Q12	22	0.646164	1.95283	0	0.00204707	0.037	3894	tags=68%, list=26%, signal=92%
CHR2Q32	37	0.558027	1.94685	0	0.00200536	0.038	4461	tags=57%, list=30%, signal=80%
CHR12Q23	42	0.541458	1.91924	0	0.0031193	0.061	4465	tags=55%, list=30%, signal=78%
CHR12P12	41	0.534452	1.91904	0	0.00298933	0.061	4863	tags=56%, list=32%, signal=83%
CHR2Q33	66	0.491385	1.91055	0	0.00323273	0.069	4046	tags=52%, list=27%, signal=70%
CHR12Q14	25	0.608641	1.91019	0.00171821	0.00310839	0.069	4035	tags=64%, list=27%, signal=87%
CHR2P15	10	0.771398	1.90217	0.00177305	0.0032533	0.074	1616	tags=70%, list=11%, signal=78%
CHR18Q21	63	0.492216	1.89413	0	0.00342077	0.08	3582	tags=46%, list=24%, signal=60%
CHR14Q22	40	0.532799	1.88639	0.00158983	0.00378905	0.092	3185	tags=60%, list=21%, signal=76%
CHR6P23	15	0.671887	1.86933	0.00355872	0.00462454	0.115	4824	tags=87%, list=32%, signal=127%
CHR8Q12	18	0.626278	1.86311	0	0.00484264	0.124	4360	tags=72%, list=29%, signal=101%
CHR6Q23	38	0.51849	1.82521	0.00160256	0.00784017	0.19	3985	tags=53%, list=26%, signal=71%
CHR12Q15	23	0.575711	1.81683	0.0102564	0.00865003	0.214	3942	tags=57%, list=26%, signal=76%
CHR5Q21	18	0.619166	1.81004	0.0017094	0.00889536	0.225	4357	tags=56%, list=29%, signal=78%
CHR7Q21	60	0.476645	1.80468	0	0.00920746	0.237	2686	tags=35%, list=18%, signal=42%
CHR9Q22	66	0.462919	1.80421	0	0.00898589	0.238	3878	tags=50%, list=26%, signal=67%
CHR13Q22	11	0.721684	1.80419	0.0035524	0.00874303	0.238	2730	tags=73%, list=18%, signal=89%
CHR8Q23	16	0.643624	1.80133	0.00518135	0.00887592	0.247	1366	tags=44%, list=9%, signal=48%
CHR13Q32	24	0.579173	1.79859	0.00170358	0.00897266	0.252	3692	tags=50%, list=24%, signal=66%
CHR3Q13	59	0.46888	1.79546	0	0.00915345	0.263	3934	tags=44%, list=26%, signal=59%
CHR6Q21	44	0.495815	1.79285	0.00325203	0.00938868	0.274	5325	tags=77%, list=35%, signal=119%
CHR1Q41	30	0.539311	1.78053	0.00502513	0.0102792	0.305	3590	tags=43%, list=24%, signal=57%
CHR18Q22	18	0.590512	1.75481	0.005	0.0131141	0.372	3031	tags=44%, list=20%, signal=56%
CHR2Q23	15	0.62599	1.75269	0.00352113	0.0132089	0.385	4963	tags=73%, list=33%, signal=109%
CHR2Q13	15	0.628192	1.74263	0.00883392	0.0144507	0.419	4146	tags=67%, list=27%, signal=92%
CHR4P15	32	0.518617	1.73776	0	0.0147071	0.432	4761	tags=63%, list=32%, signal=91%
CHR4Q22	21	0.570265	1.73154	0.00527241	0.0152877	0.455	2296	tags=43%, list=15%, signal=50%
CHR21Q11	11	0.682313	1.727	0.005291	0.0156151	0.47	1466	tags=55%, list=10%, signal=60%
CHR8P22	31	0.52116	1.72059	0.00344828	0.0162301	0.488	2943	tags=39%, list=19%, signal=48%
CHRXQ22	51	0.458395	1.71955	0	0.0162244	0.493	4309	tags=41%, list=29%, signal=57%
CHR5Q13	36	0.504832	1.71917	0	0.0160695	0.496	4295	tags=58%, list=28%, signal=81%
CHR14Q23	34	0.502526	1.71801	0.00666667	0.0159393	0.5	3511	tags=44%, list=23%, signal=57%
CHR13Q13	20	0.56744	1.71436	0.00675676	0.0162062	0.516	4074	tags=65%, list=27%, signal=89%
CHR2Q24	30	0.516146	1.71311	0.00159744	0.0160985	0.521	4011	tags=47%, list=27%, signal=63%
CHR9P24	32	0.517624	1.71237	0.00162075	0.0159334	0.522	4197	tags=59%, list=28%, signal=82%
CHR5Q11	23	0.548114	1.71053	0.00854701	0.0159379	0.53	3929	tags=52%, list=26%, signal=70%
CHR8Q21	37	0.489098	1.69722	0.00508475	0.0177653	0.579	3678	tags=41%, list=24%, signal=53%
CHR2P22	29	0.51349	1.68744	0.0066335	0.0193669	0.615	3941	tags=72%, list=26%, signal=98%
CHR4Q23	16	0.598134	1.68532	0.0117647	0.0195537	0.624	3572	tags=56%, list=24%, signal=74%
CHR3Q25	32	0.497063	1.66889	0.00672269	0.0222302	0.681	3983	tags=56%, list=26%, signal=76%
CHR5Q15	11	0.642534	1.66353	0.0139373	0.0231781	0.701	3992	tags=73%, list=26%, signal=99%
CHR4Q25	27	0.512969	1.65834	0.0112179	0.0238551	0.715	3673	tags=41%, list=24%, signal=54%
CHR4Q35	22	0.542985	1.65356	0.0125224	0.0248571	0.738	2678	tags=41%, list=18%, signal=50%
CHR18Q12	39	0.469623	1.6524	0.00654665	0.0247735	0.742	2918	tags=41%, list=19%, signal=51%
CHR10Q23	71	0.419232	1.64336	0.00153374	0.0262918	0.769	4044	tags=38%, list=27%, signal=52%
CHR11Q21	19	0.549585	1.6417	0.013267	0.0262952	0.773	2481	tags=37%, list=16%, signal=44%
CHR4Q32	17	0.578046	1.64078	0.0070922	0.0260219	0.775	4673	tags=65%, list=31%, signal=94%
CHR12Q22	19	0.557023	1.63827	0.0150754	0.0263556	0.781	1553	tags=32%, list=10%, signal=35%
CHR5Q31	122	0.376737	1.62549	0.0014771	0.0291011	0.808	4108	tags=40%, list=27%, signal=55%
CHR8Q13	28	0.492173	1.62251	0.00810373	0.0295423	0.816	2572	tags=36%, list=17%, signal=43%
CHR11P14	17	0.564845	1.61491	0.0277778	0.0311449	0.839	1667	tags=29%, list=11%, signal=33%
CHR3Q29	23	0.525168	1.61127	0.0144695	0.031518	0.845	2669	tags=43%, list=18%, signal=53%
CHR2Q22	13	0.61608	1.60778	0.0217391	0.0320666	0.854	4126	tags=77%, list=27%, signal=106%
CHR5Q23	40	0.453331	1.59886	0.00963082	0.0341319	0.871	3900	tags=43%, list=26%, signal=57%
CHR7Q31	65	0.411627	1.59598	0.00464396	0.0345051	0.876	3969	tags=35%, list=26%, signal=48%
CHR5P13	31	0.479672	1.59311	0.0149254	0.034991	0.883	4028	tags=52%, list=27%, signal=70%
CHR21Q21	11	0.628293	1.58357	0.0422794	0.0375513	0.905	2300	tags=36%, list=15%, signal=43%
CHR4Q12	25	0.501733	1.58355	0.00877193	0.0370699	0.905	2463	tags=36%, list=16%, signal=43%
CHR9Q21	36	0.453464	1.5809	0.00854701	0.0373421	0.913	3792	tags=53%, list=25%, signal=70%
CHR6Q15	12	0.611191	1.57686	0.0269815	0.0381607	0.921	4468	tags=67%, list=30%, signal=95%
CHR12Q21	24	0.502887	1.56552	0.0319149	0.0414869	0.94	3645	tags=38%, list=24%, signal=49%
CHR6P24	20	0.522978	1.56396	0.0248344	0.0414749	0.942	5377	tags=80%, list=36%, signal=124%
CHR10P12	31	0.465472	1.55608	0.0150754	0.0440194	0.957	5519	tags=68%, list=37%, signal=107%
CHR14Q31	19	0.525261	1.5452	0.0208696	0.0475282	0.969	3322	tags=47%, list=22%, signal=61%
CHR20P12	31	0.461594	1.54438	0.0233723	0.0472675	0.969	3294	tags=42%, list=22%, signal=54%
CHR2P14	19	0.521153	1.53857	0.0222222	0.0490999	0.973	3557	tags=58%, list=24%, signal=76%
CHR2P11	30	0.46687	1.53765	0.0305085	0.0489573	0.974	1870	tags=27%, list=12%, signal=30%
CHR4P14	14	0.568859	1.53026	0.0522766	0.0516951	0.981	4279	tags=57%, list=28%, signal=80%
CHR4Q26	14	0.54902	1.51049	0.0476191	0.0592209	0.989	5642	tags=64%, list=37%, signal=103%
CHR1Q25	47	0.409574	1.49262	0.0325733	0.0674917	0.993	3886	tags=43%, list=26%, signal=57%
CHR4Q28	24	0.472536	1.49169	0.038526	0.0671962	0.994	4440	tags=38%, list=29%, signal=53%
CHR6Q24	31	0.439047	1.48805	0.0273752	0.0681043	0.994	2338	tags=29%, list=15%, signal=34%
CHR15Q22	61	0.387175	1.48667	0.0194175	0.0679903	0.994	4229	tags=51%, list=28%, signal=70%
CHR10Q25	37	0.429795	1.48141	0.0417335	0.0697258	0.995	3292	tags=41%, list=22%, signal=52%
CHRXP22	87	0.360697	1.47312	0.0147929	0.0732129	0.998	4110	tags=38%, list=27%, signal=52%
CHRXQ13	47	0.408301	1.46789	0.0348259	0.0751903	0.998	2413	tags=23%, list=16%, signal=28%
CHRXQ26	37	0.421033	1.46365	0.0319328	0.0768213	0.998	4389	tags=46%, list=29%, signal=65%
CHR6Q25	41	0.410473	1.46104	0.0325203	0.0774469	0.998	2888	tags=37%, list=19%, signal=45%
CHR9Q31	45	0.401621	1.45168	0.0451613	0.0816062	0.998	2935	tags=33%, list=19%, signal=41%
CHR13Q11	11	0.572962	1.44862	0.0630473	0.0824999	0.998	2531	tags=45%, list=17%, signal=55%
CHR9Q13	10	0.595061	1.44805	0.0673953	0.0819253	0.998	3918	tags=60%, list=26%, signal=81%
CHRXQ24	22	0.468663	1.43725	0.0542907	0.0873819	1	2547	tags=36%, list=17%, signal=44%
CHRXQ25	18	0.498931	1.4347	0.0622776	0.0879625	1	3687	tags=39%, list=24%, signal=51%
CHR2Q12	30	0.432448	1.43378	0.0550918	0.0877877	1	2706	tags=33%, list=18%, signal=41%
CHR7P21	24	0.456069	1.43099	0.0686106	0.0885758	1	1694	tags=29%, list=11%, signal=33%
CHR8Q22	45	0.404961	1.429	0.0470016	0.0889182	1	3171	tags=38%, list=21%, signal=48%
CHR1Q24	28	0.437539	1.42249	0.0686106	0.0916271	1	2377	tags=32%, list=16%, signal=38%
CHR15Q13	18	0.481505	1.4215	0.0830508	0.0914916	1	3851	tags=50%, list=25%, signal=67%
CHR9P12	11	0.564858	1.40155	0.0966011	0.103342	1	3779	tags=55%, list=25%, signal=73%
CHR1P13	81	0.348611	1.40085	0.0363924	0.102745	1	3402	tags=30%, list=23%, signal=38%
CHR15Q15	44	0.383113	1.37655	0.0610933	0.119825	1	3075	tags=30%, list=20%, signal=37%
CHR6Q14	29	0.42307	1.37412	0.084507	0.120638	1	5270	tags=59%, list=35%, signal=90%
CHR6Q13	12	0.517794	1.35583	0.114841	0.134563	1	4088	tags=67%, list=27%, signal=91%
CHR2P24	34	0.401709	1.3555	0.0736498	0.133642	1	2515	tags=32%, list=17%, signal=39%
CHR1Q43	13	0.508957	1.35511	0.105546	0.132824	1	2435	tags=38%, list=16%, signal=46%
CHR16Q12	26	0.41952	1.34762	0.108475	0.137964	1	3202	tags=35%, list=21%, signal=44%
CHR10P11	20	0.45325	1.34329	0.101351	0.140417	1	5163	tags=75%, list=34%, signal=114%
CHR10Q21	30	0.394257	1.33835	0.0943089	0.143594	1	4443	tags=47%, list=29%, signal=66%
CHR3Q23	16	0.464617	1.32528	0.149201	0.154311	1	1751	tags=38%, list=12%, signal=42%
CHR2Q34	12	0.504585	1.31987	0.133333	0.157876	1	3426	tags=42%, list=23%, signal=54%
CHR1P21	24	0.421447	1.31549	0.113145	0.160532	1	2746	tags=42%, list=18%, signal=51%
CHR11Q22	38	0.374751	1.31359	0.107143	0.160981	1	3346	tags=34%, list=22%, signal=44%
CHR14Q12	20	0.445598	1.30393	0.126712	0.169169	1	2341	tags=35%, list=15%, signal=41%
CHR7P14	27	0.403164	1.29442	0.134106	0.177203	1	4092	tags=37%, list=27%, signal=51%
CHR2P25	35	0.381231	1.28964	0.118893	0.181001	1	2078	tags=26%, list=14%, signal=30%
CHR4Q13	35	0.369107	1.24208	0.159277	0.23542	1	6252	tags=57%, list=41%, signal=97%
CHR10P14	13	0.465527	1.23599	0.183306	0.241309	1	4287	tags=54%, list=28%, signal=75%
CHR5P14	10	0.490469	1.22389	0.23741	0.25504	1	1044	tags=20%, list=7%, signal=21%
CHR10P13	15	0.43379	1.22229	0.215929	0.255168	1	4560	tags=53%, list=30%, signal=76%
CHR9P22	23	0.391272	1.22065	0.170475	0.255656	1	4680	tags=35%, list=31%, signal=50%
CHR11P12	10	0.480272	1.19708	0.21978	0.286056	1	4274	tags=50%, list=28%, signal=70%
CHR4Q27	11	0.472418	1.19331	0.235501	0.289384	1	3088	tags=55%, list=20%, signal=69%
CHR14Q13	25	0.378869	1.17841	0.225397	0.309346	1	4928	tags=56%, list=33%, signal=83%
CHR9Q32	27	0.364046	1.16699	0.225806	0.324812	1	3906	tags=37%, list=26%, signal=50%
CHR1Q42	68	0.296791	1.1653	0.200927	0.324747	1	4069	tags=41%, list=27%, signal=56%
CHR2Q14	28	0.343607	1.14443	0.236615	0.355928	1	2512	tags=25%, list=17%, signal=30%
CHR10P15	32	0.332334	1.13454	0.271812	0.368863	1	3593	tags=22%, list=24%, signal=29%
CHR15Q26	44	0.311896	1.12314	0.270186	0.385044	1	3496	tags=30%, list=23%, signal=38%
CHR3Q28	15	0.408393	1.11662	0.291592	0.393865	1	1148	tags=27%, list=8%, signal=29%
CHR4Q34	13	0.414944	1.1154	0.314092	0.393201	1	3614	tags=46%, list=24%, signal=61%
CHR2Q11	37	0.325812	1.11483	0.304207	0.391515	1	2445	tags=24%, list=16%, signal=29%
CHR6Q12	12	0.419613	1.10947	0.339286	0.398018	1	1494	tags=25%, list=10%, signal=28%
CHR7P15	48	0.303867	1.10744	0.291935	0.398779	1	4624	tags=44%, list=31%, signal=63%
CHR6Q16	19	0.373535	1.10508	0.3058	0.400436	1	4438	tags=47%, list=29%, signal=67%
CHR8P11	32	0.33093	1.10268	0.309365	0.401943	1	5157	tags=50%, list=34%, signal=76%
CHR13Q34	26	0.338567	1.09974	0.322951	0.404557	1	4504	tags=38%, list=30%, signal=55%
CHR11P13	23	0.355758	1.0981	0.32605	0.404409	1	5699	tags=61%, list=38%, signal=98%
CHR10Q26	70	0.272847	1.08095	0.323708	0.432486	1	3358	tags=34%, list=22%, signal=44%
CHR7Q34	29	0.326921	1.07525	0.347176	0.440118	1	3872	tags=28%, list=26%, signal=37%
CHR3P24	26	0.338004	1.0718	0.35	0.443343	1	3170	tags=42%, list=21%, signal=53%
CHR7P12	11	0.413769	1.05177	0.399306	0.477634	1	4666	tags=36%, list=31%, signal=53%
CHR5Q33	36	0.305169	1.04502	0.407534	0.487341	1	4701	tags=33%, list=31%, signal=48%
CHR6P12	36	0.298072	1.04284	0.370675	0.488334	1	4396	tags=36%, list=29%, signal=51%
CHR1Q32	100	0.248135	1.03621	0.390016	0.49771	1	4202	tags=27%, list=28%, signal=37%
CHR3P25	50	0.277796	1.02775	0.42283	0.511262	1	4080	tags=32%, list=27%, signal=44%
CHR18Q23	10	0.416132	1.02618	0.40885	0.51142	1	1677	tags=30%, list=11%, signal=34%
CHRXQ23	13	0.383536	1.0195	0.442308	0.521086	1	6544	tags=69%, list=43%, signal=122%
CHR7Q22	76	0.255716	1.01546	0.442943	0.52535	1	2894	tags=24%, list=19%, signal=29%
CHR15Q11	27	0.312271	1.00735	0.453968	0.537535	1	2964	tags=26%, list=20%, signal=32%
CHRXQ21	32	0.298447	1.00664	0.456559	0.53562	1	4338	tags=31%, list=29%, signal=44%
CHR3P14	22	0.322485	0.994266	0.480198	0.556459	1	3696	tags=36%, list=24%, signal=48%
CHR17Q22	26	0.312141	0.982855	0.479201	0.575457	1	2003	tags=27%, list=13%, signal=31%
CHR8Q11	17	0.334178	0.964854	0.494737	0.607177	1	5081	tags=41%, list=34%, signal=62%
CHR6Q27	22	0.315255	0.964549	0.506944	0.604122	1	5250	tags=41%, list=35%, signal=63%
CHR12P13	132	0.218541	0.956156	0.552283	0.617649	1	2722	tags=17%, list=18%, signal=20%
CHR10Q22	82	0.235218	0.951845	0.541864	0.622523	1	3282	tags=24%, list=22%, signal=31%
CHR7Q32	33	0.28473	0.947503	0.534921	0.627899	1	3712	tags=30%, list=25%, signal=40%
CHR2P23	58	0.242452	0.918625	0.631415	0.682733	1	3189	tags=28%, list=21%, signal=35%
CHR16Q23	22	0.305933	0.918613	0.607877	0.6787	1	4184	tags=32%, list=28%, signal=44%
CHR3Q21	74	0.22707	0.908837	0.638719	0.694294	1	2954	tags=26%, list=20%, signal=32%
CHR6P25	22	0.292828	0.904384	0.59375	0.699228	1	2915	tags=27%, list=19%, signal=34%
CHR10Q11	40	0.256738	0.899181	0.632653	0.704964	1	4013	tags=30%, list=27%, signal=41%
CHR3P26	16	0.315758	0.89488	0.597902	0.70934	1	4439	tags=38%, list=29%, signal=53%
CHR11Q14	23	0.291342	0.890408	0.60601	0.714428	1	4071	tags=43%, list=27%, signal=59%
CHR1P32	51	0.241063	0.886406	0.652932	0.718182	1	3559	tags=31%, list=24%, signal=41%
CHR2Q21	29	0.266248	0.866332	0.669422	0.752725	1	3784	tags=41%, list=25%, signal=55%
CHR4P12	15	0.315409	0.865465	0.657895	0.750134	1	5836	tags=53%, list=39%, signal=87%
CHR5Q32	23	0.275032	0.847723	0.70489	0.778688	1	3210	tags=26%, list=21%, signal=33%
CHR3P22	33	0.246278	0.832735	0.732463	0.801005	1	5262	tags=36%, list=35%, signal=56%
CHR8P12	22	0.263204	0.814798	0.732174	0.827298	1	4304	tags=32%, list=28%, signal=44%
CHR12Q24	140	0.180819	0.793567	0.919118	0.857994	1	2905	tags=20%, list=19%, signal=25%
CHR3Q27	40	0.226916	0.792357	0.809135	0.855098	1	4270	tags=30%, list=28%, signal=42%
CHRXQ12	11	0.307309	0.788087	0.765101	0.85688	1	3839	tags=27%, list=25%, signal=37%
CHR12Q	13	0.277282	0.735398	0.798276	0.923148	1	5082	tags=62%, list=34%, signal=93%
CHRXP21	18	0.228342	0.670205	0.923729	0.978482	1	907	tags=11%, list=6%, signal=12%
CHR1Q23	61	0.1717	0.65367	0.984756	0.983779	1	3731	tags=18%, list=25%, signal=24%
CHR15Q23	17	0.222235	0.640084	0.925043	0.986273	1	4693	tags=41%, list=31%, signal=60%
CHR1Q44	48	0.154574	0.562356	0.993631	1	1	4349	tags=23%, list=29%, signal=32%
CHR8P23	35	0.163381	0.556889	0.985669	1	1	5396	tags=34%, list=36%, signal=53%
CHR9P21	23	0.179038	0.554436	0.986038	0.999493	1	4520	tags=30%, list=30%, signal=43%
CHR8P21	63	0.139611	0.532734	1	0.997776	1	4190	tags=24%, list=28%, signal=33%
CHR7Q33	17	0.1827	0.516273	0.994485	0.994704	1	5809	tags=41%, list=38%, signal=67%
