# Supplementary material for: Integrated genomics of ovarian xenograft tumor progression and chemotherapy response
Source: BMC Cancer. 2011 Jul 22;11:308. doi: 10.1186/1471-2407-11-308 (PMC3155912; doi:10.1186/1471-2407-11-308)
Supplement: Additional file 10 — Table S5. GSEA data of chromosome loci enriched in naive tumors [file 1471-2407-11-308-S10.XLS]

## Sheet: gsea_report_for_control816_1275
Enriched in Naive tumors
NAME	SIZE	ES	NES	NOM p-val	FDR q-val	FWER p-val	RANK AT MAX	LEADING EDGE
CHR17Q25	103	-0.632299	-2.88222	0	0	0	3914	tags=61%, list=26%, signal=82%
CHR19P13	386	-0.521073	-2.82966	0	0	0	3025	tags=46%, list=20%, signal=57%
CHR16P13	178	-0.510479	-2.55186	0	0	0	2885	tags=46%, list=19%, signal=56%
CHR9Q34	174	-0.492183	-2.45887	0	0	0	3394	tags=50%, list=22%, signal=64%
CHR16P11	48	-0.598557	-2.39587	0	0	0	2956	tags=54%, list=20%, signal=67%
CHR11Q13	189	-0.469682	-2.33767	0	0	0	3664	tags=51%, list=24%, signal=66%
CHR6P22	87	-0.516734	-2.29555	0	0	0	1515	tags=31%, list=10%, signal=34%
CHR22Q11	98	-0.487764	-2.17953	0	0.000389748	0.004	3330	tags=42%, list=22%, signal=53%
CHR8Q24	102	-0.46434	-2.11334	0	0.000929617	0.011	2578	tags=42%, list=17%, signal=50%
CHR19Q13	507	-0.36976	-2.0523	0	0.00135239	0.018	3641	tags=42%, list=24%, signal=53%
CHR11Q12	100	-0.44887	-2.01947	0	0.0017206	0.025	4003	tags=38%, list=27%, signal=51%
CHR16Q13	33	-0.548825	-2.0032	0	0.0018833	0.03	4145	tags=58%, list=27%, signal=79%
CHR22Q13	118	-0.419313	-1.95726	0	0.00350476	0.059	3836	tags=47%, list=25%, signal=63%
CHR1P36	207	-0.386627	-1.94525	0	0.00369608	0.067	3072	tags=35%, list=20%, signal=43%
CHR16Q24	52	-0.483701	-1.94314	0	0.00359835	0.07	3553	tags=48%, list=24%, signal=63%
CHR22Q12	77	-0.443731	-1.90736	0	0.00537847	0.11	3338	tags=43%, list=22%, signal=55%
CHR17Q21	175	-0.378494	-1.87804	0	0.00659798	0.142	3885	tags=42%, list=26%, signal=56%
CHR7P22	40	-0.473551	-1.81949	0.0025641	0.0117309	0.25	2238	tags=33%, list=15%, signal=38%
CHR6P21	269	-0.344973	-1.79666	0	0.0135975	0.298	4394	tags=41%, list=29%, signal=57%
CHR2Q36	28	-0.50819	-1.77317	0.00238663	0.0156837	0.348	869	tags=29%, list=6%, signal=30%
CHR17Q12	55	-0.433777	-1.74564	0	0.019564	0.426	2698	tags=35%, list=18%, signal=42%
CHR9Q33	46	-0.427733	-1.70169	0.00534759	0.0269042	0.56	3547	tags=41%, list=23%, signal=54%
CHRXQ28	81	-0.388263	-1.68731	0.00287356	0.0287635	0.598	2814	tags=32%, list=19%, signal=39%
CHR17P13	150	-0.345927	-1.67923	0	0.0292647	0.627	4876	tags=51%, list=32%, signal=75%
CHR11P11	45	-0.427928	-1.67329	0.010989	0.0290357	0.637	4370	tags=51%, list=29%, signal=72%
CHR11Q25	10	-0.635243	-1.65636	0.0180995	0.0318047	0.679	3480	tags=50%, list=23%, signal=65%
CHR4P16	80	-0.373985	-1.63815	0	0.0354525	0.73	3428	tags=40%, list=23%, signal=51%
CHR7P13	28	-0.454503	-1.5825	0.0195599	0.051363	0.865	1860	tags=32%, list=12%, signal=37%
CHR3P21	179	-0.321643	-1.58066	0	0.0500253	0.867	3281	tags=34%, list=22%, signal=42%
CHR16Q22	95	-0.343214	-1.54692	0.00307692	0.0620648	0.922	3554	tags=36%, list=24%, signal=47%
CHR20Q11	87	-0.345409	-1.53599	0.00617284	0.0646336	0.936	3954	tags=37%, list=26%, signal=50%
CHR20Q13	135	-0.321361	-1.52544	0.00327869	0.0670957	0.948	3406	tags=34%, list=23%, signal=44%
CHR20P13	45	-0.39126	-1.4953	0.0340314	0.0806265	0.976	4506	tags=40%, list=30%, signal=57%
CHR1Q21	175	-0.283942	-1.38246	0.0216607	0.157049	1	4496	tags=38%, list=30%, signal=54%
CHR14Q32	87	-0.309156	-1.36841	0.0348837	0.165886	1	1894	tags=23%, list=13%, signal=26%
CHRXP11	105	-0.299618	-1.34542	0.0336391	0.184442	1	2131	tags=22%, list=14%, signal=25%
CHR9P13	45	-0.340297	-1.33068	0.0758808	0.195418	1	3980	tags=47%, list=26%, signal=63%
CHR5Q35	68	-0.306795	-1.30663	0.0552147	0.217038	1	4111	tags=40%, list=27%, signal=54%
CHR11P15	219	-0.253402	-1.30308	0.00396825	0.216005	1	3465	tags=26%, list=23%, signal=33%
CHR2Q37	67	-0.313941	-1.30124	0.0724638	0.212574	1	2930	tags=30%, list=19%, signal=37%
CHR17Q11	68	-0.298972	-1.25627	0.0788043	0.265436	1	2516	tags=26%, list=17%, signal=32%
CHR7Q11	58	-0.307579	-1.24244	0.122905	0.278605	1	2104	tags=26%, list=14%, signal=30%
CHR1P34	109	-0.267485	-1.22574	0.099359	0.296526	1	3601	tags=38%, list=24%, signal=49%
CHR7Q35	25	-0.368983	-1.21274	0.179747	0.30918	1	4567	tags=48%, list=30%, signal=69%
CHR16Q21	11	-0.451468	-1.18995	0.244813	0.339317	1	2644	tags=45%, list=18%, signal=55%
CHR12Q13	154	-0.240897	-1.16544	0.128378	0.372909	1	3616	tags=29%, list=24%, signal=38%
CHR5Q34	20	-0.365553	-1.15955	0.245742	0.375793	1	2309	tags=30%, list=15%, signal=35%
CHR17P12	19	-0.37114	-1.15386	0.287918	0.377607	1	1849	tags=16%, list=12%, signal=18%
CHR1P35	65	-0.272807	-1.15221	0.212034	0.372594	1	4864	tags=48%, list=32%, signal=70%
CHR2Q35	33	-0.307965	-1.11903	0.263027	0.426219	1	1395	tags=15%, list=9%, signal=17%
CHR19P12	15	-0.37969	-1.11581	0.288939	0.424218	1	2412	tags=53%, list=16%, signal=63%
CHR17P11	48	-0.271816	-1.08092	0.307107	0.485375	1	4310	tags=40%, list=29%, signal=55%
CHR20P11	37	-0.287135	-1.07223	0.322997	0.495561	1	1454	tags=19%, list=10%, signal=21%
CHR11Q11	51	-0.268516	-1.05425	0.352304	0.525449	1	1940	tags=14%, list=13%, signal=16%
CHR7P11	12	-0.383095	-1.01995	0.389522	0.594877	1	793	tags=17%, list=5%, signal=18%
CHR1P33	29	-0.289806	-1.01599	0.434053	0.593933	1	1501	tags=17%, list=10%, signal=19%
CHR14Q11	102	-0.226279	-1.01199	0.446023	0.592824	1	4605	tags=35%, list=30%, signal=50%
CHR3Q24	15	-0.338364	-0.985091	0.476959	0.646775	1	2236	tags=33%, list=15%, signal=39%
CHR15Q25	25	-0.292739	-0.980126	0.491525	0.647621	1	2655	tags=32%, list=18%, signal=39%
CHR16P12	51	-0.236263	-0.938498	0.577428	0.738567	1	1522	tags=12%, list=10%, signal=13%
CHR12Q12	45	-0.236722	-0.925931	0.594315	0.757298	1	1692	tags=20%, list=11%, signal=22%
CHR21Q22	154	-0.191923	-0.925135	0.681661	0.746954	1	2996	tags=21%, list=20%, signal=26%
CHR20Q12	38	-0.22873	-0.863645	0.681081	0.880204	1	5421	tags=47%, list=36%, signal=74%
CHR17Q23	39	-0.230908	-0.860297	0.70202	0.873742	1	944	tags=13%, list=6%, signal=14%
CHR11Q23	86	-0.194782	-0.852724	0.810089	0.876084	1	3763	tags=31%, list=25%, signal=42%
CHR14Q24	69	-0.192834	-0.824892	0.832877	0.921041	1	2143	tags=14%, list=14%, signal=17%
CHR7Q36	33	-0.230296	-0.821134	0.766234	0.914717	1	2313	tags=24%, list=15%, signal=29%
CHR1Q22	53	-0.197766	-0.798297	0.865229	0.942749	1	2882	tags=23%, list=19%, signal=28%
CHR2P13	53	-0.196618	-0.795674	0.853521	0.933454	1	1815	tags=19%, list=12%, signal=21%
CHRXQ27	18	-0.241466	-0.723439	0.869668	1	1	529	tags=11%, list=4%, signal=12%
CHR5P15	42	-0.184373	-0.700357	0.927835	1	1	3804	tags=31%, list=25%, signal=41%
CHR1Q31	32	-0.194085	-0.690547	0.926952	1	1	29	tags=3%, list=0%, signal=3%
CHR10Q24	85	-0.153398	-0.671283	0.990826	1	1	3787	tags=27%, list=25%, signal=36%
CHR15Q14	27	-0.195792	-0.670322	0.9475	1	1	1596	tags=15%, list=11%, signal=17%
CHR15Q24	47	-0.164162	-0.639542	0.973822	1	1	4135	tags=36%, list=27%, signal=50%
CHR2P12	20	-0.19113	-0.601141	0.976247	1	1	12222	tags=100%, list=81%, signal=523%
CHR11Q24	54	-0.133047	-0.543635	1	1	1	12213	tags=98%, list=81%, signal=511%
CHRYQ11	13	-0.174409	-0.476587	0.990268	1	1	12473	tags=100%, list=83%, signal=574%
CHR17Q24	24	-0.142289	-0.470471	0.997636	0.998617	1	4090	tags=25%, list=27%, signal=34%
