# Supplementary material for: Integrated genomics of ovarian xenograft tumor progression and chemotherapy response
Source: BMC Cancer. 2011 Jul 22;11:308. doi: 10.1186/1471-2407-11-308 (PMC3155912; doi:10.1186/1471-2407-11-308)
Supplement: Additional file 12 — Table S6. List of genes used to define the copy number aberration gene set. [file 1471-2407-11-308-S12.XLS]

## Sheet: CGH_copynumber
Copy Number gene sets
Copy Loss Genes	Copy Gain Genes
BTF3	PNMT
FAM3C	PAPLN
FAM123B	GRN
FUNDC1	SLC25A6
ANXA7	SLC25A6
AP1M2	TM6SF2
CDKN2B	ATP5E
DBF4	AGRN
IPMK	HIST1H4L
ZNF789	CUTA
WBSCR16	SLC35B2
DNA2L	ATP6AP1
NMD3	HIST1H3B
ARPC1A	SLC9A3R1
TFAP2C	DUSP1
NECAP1	TSTA3
TAS2R48	NUTF2
FRG1	TAF1C
PNPLA4	HOXB2
FRG1	DHCR7
SEPX1	DCI
ARMCX3	PLXNB2
CD69	RHBDD2
GPD1L	RASSF7
LRRC8B	C14orf4
KIAA1467	EIF6
COLEC11	WBP2
METTL2B	STARD3
SS18L2	TAF10
RETSAT	CENPT
PCBD1	HIST1H2AE
MTPN	SLC16A5
CLEC3B	PERLD1
RRM2	HNRPF
NDUFB6	TESK1
PDIA6	FOSL2
CBX3	ARL2
PSMA2	DHRS13
EIF4E3	RELA
RWDD4A	CKS2
ELAC2	WBP1
HNRNPC	TSPAN1
JHDM1D	WDR34
MRPS36	MAPK3
HOXA10	RALY
PCGF6	UBE1
PILRA	L1CAM
XAGE3	ESPN
ATG12	EDC4
ARHGAP21	COASY
VWC2	DVL1
ADH5	MAF1
SAR1A	RNF5
ANAPC1	CHKB
ZNF518	LENG8
NRIP2	CRIP2
ZNF662	YIF1A
LAG3	SRRM2
CFI	ITFG3
ARHGEF5	PTGES2
ZZEF1	WBP1
ZNF786	CES2
RWDD4A	FAM62A
ZCCHC10	GPX1
RABGGTB	ERAL1
MKI67	RABAC1
CADPS2	PPIB
LOC441601	SNX17
ODF2L	TRAF4
TAS2R14	TNKS1BP1
ATP7A	SLC3A2
HS2ST1	PPP4C
AKR1C2	JUND
ANKRA2	EFNA1
BRI3	TPP1
IFNE1	NDST1
HNRPH3	FLJ39779
KIAA0020	MUS81
C10orf26	BSCL2
ZC3HAV1	ERBB2
CCDC58	INCENP
ZNF350	GPR3
SPAG7	CEBPA
ASAH2B	NDUFS8
AK3	TIGD3
NUDT12	CTDSP1
ZNF235	SNRPA
RPP30	DUSP6
SMPD4	ROGDI
GLRX	FAU
GTF2H5	ARF1
CNTNAP3	AKAP8L
Sep15	P4HB
TRIM71	LASS2
FBXO36	SYT17
PMS2CL	TUBA1A
MRPL46	DYRK2
TYW1	HSPB2
ATP6V0E1	GSS
CNTNAP3	SERINC2
ARSE	HERPUD1
ATP5C1	OTUD5
PCGF6	UBAP2
WIPI2	SELT
RP11-217H1.1	CDK5RAP3
ALS2CL	GBA2
TNFAIP3	NTN2L
BLOC1S2	HOXB6
ANKRD26	POLR2H
RAB5A	HLA-F
JMJD3	CDK2AP1
Sep7	KIAA1191
LDHB	DDOST
C10orf4	CREB3
ANAPC1	TMEM4
CWF19L1	FKBP8
C18orf24	PKN1
MRPL32	AP2M1
PEX1	UBE2Z
PTEN	TMEM54
SLC37A3	UROS
RP9	PSMA5
CHST12	RPS13
MAP2K1IP1	HOXA13
RNF32	NDUFS3
DNAJC9	YWHAH
ZNF22	C10orf58
WHDC1L1	RPL10
FGF6	PSME3
SDF2	ARPC3
TMED5	NXF1
SUMO1	RBM3
RPA3	TLN1
VLDLR	SNRPB
DMRT3	DGKQ
MRPL44	VPS25
SGOL1	CIZ1
THSD1P	ADM
IGFBP3	FUT11
ELMOD2	HOXB5
EIF4E	FLJ36031
SLC25A40	SFRS2
HOXD3	JTB
ARHGEF15	FIBP
MAP4	IGFBP6
ARPC1B	TSPYL1
CTH	BRD2
RHEB	BRD2
PDLIM1	ECHS1
TAS2R10	ZNF587
GUCY1B3	TMEM43
C6orf189	BCL2L1
CIAPIN1	ENO1
C1orf103	C9orf16
PTPLAD2	YARS2
LOC388335	P4HB
CHRNA3	TTC9B
PBEF1	NXNL1
TAX1BP1	C3orf10
H2AFV	RAB7L1
SMPD4	C1orf43
GHITM	KHSRP
MDH2	NAT11
SAMD8	DPF2
UHMK1	SYAP1
LZTS2	NUMA1
TAS2R49	USF2
UGT2B7	CDC25B
PPA1	THOC4
MIS12	THOC4
RCP9	WDR40A
PTPLA	CEP78
CRYGC	PTMA
NCAPG	C16orf53
TMEM168	GATAD2B
ADIPOR2	HOXB7
RNF215	BHLHB3
CLSTN3	SYT16
LRRC17	HIST2H2AC
FANCM	ARL6IP1
PON3	VEGFA
UQCRC1	SELT
GCC1	NRBP1
ING3	MRPS27
BTAF1	GLO1
FLJ10292	MRPS34
DKFZp761E198	RBBP6
C7orf44	COPS6
C1GALT1	PNMA1
KIAA0174	SIX4
CDC37L1	RPL12
TOMM20	PARK7
GUF1	MRPL14
MLL5	BCAP31
GBP7	VCP
ZNF286A	CENPB
TCEAL6	TUG1
MYCN	FGD4
GIMAP1	PSMB4
CEP55	RPL12
SYPL1	IL32
TFPI2	MORF4L1
IFI44	C20orf24
MINPP1	ANKRD40
CHCHD2	PANK2
DAZAP2	DHFR
ZNF644	DHFR
GNL3L	CLTA
RHD	C9orf89
DPY19L1	CSNK2B
ACRBP	KHDRBS1
PDHA1	RPL12
COPS7A	GRIN3B
FCN2	ILF2
CCPG1	NUMB
FAM126A	HTATIP
CRIPT	CSNK2B
RCL1	CSNK2B
BCL7B	EIF3I
PLOD3	MYL6
DKFZP564O0523	UXT
FLNC	GTF2A1
MCL1	WDR73
KISS1	C19orf53
APPBP1	CLEC3B
GCLM	DBN1
ZIK1	C17orf37
ATP5J2	NONO
CUTC	DYNC1LI2
NPEPPS	ESD
ZNF781	SPCS1
AQP1	MSL-1
SCO1	HYOU1
PRR6	TALDO1
ETAA1	IVNS1ABP
PSIP1	IPO8
MPHOSPH1	PLDN
NCOA4	FKBP2
ZC3H8	HIST1H4H
ZNF286A	MAGEF1
PRR4	CCDC47
PHC1	CALR
POLR2K	ADNP
EMG1	KCTD2
CLDN15	LOC285636
ANAPC1	PKP2
NDUFB1	DDX5
SCARF1	MAT2B
PHC1	LOX
LMBR1	SLC25A3
DNAJC9	FBXO7
SLCO1B3	GPBP1L1
NCAPG2	C12orf35
CCND2	PDZK1IP1
CLDN12	BTG1
RABGEF1	C1orf63
TULP3	ODC1
BBS1	HNRNPL
ARMC10	ARL2BP
ANKRD50	ZNF577
C16orf68	RPL27
ZNF680	C17orf85
DGCR5	RNF146
C7orf41	SPOP
MTRF1L	LRRC15
ZNF250	SARS
KIAA2018	HSPA9
GBP6	RNF12
GJA1	HDAC3
AGGF1	PSMD2
DTX3L	NFKBIA
RAB23	FAM50A
EAF1	PABPN1
ZNF222	SLC16A1
ZNF334	RPL11
FAM101B	DUSP23
ZNF32	NGFB
CX40.1	RPL29
ANKIB1	EWSR1
NT5C3	BECN1
CLEC1A	TGFBR1
ZNF12	CABP7
GTF2A2	CCNL1
MAFK	FXYD5
NPC1L1	HNRNPU
TMEM10	AZIN1
PMS2	CAP1
RBM35B	CALM1
UHRF2	WRB
MED19	RALB
SHFM1	RAB11A
CLCA2	YTHDF3
DSN1	LOC728937
PHF23	TSPAN31
UBLCP1	UTP18
PPRC1	NRAS
WDR23	HSBP1
ZNF669	PWP1
FLJ25778	LOC728937
C1QBP	SMAD5
NAPE-PLD	ZBTB1
BPGM	MARCKS
TRA2A	RARS
KDELR2	KIF23
ZKSCAN2	RPS26
ZC3H6	LOC728937
ACTR3B	DNM1L
SFRP2	MGC24039
MANSC1	SMARCA5
ACP6	RPL19
IDE	SYNCRIP
PLD2	C14orf156
PPT2	LOC728937
CYP26A1	VEZF1
PON2	CAPRIN2
PPT2	ENY2
CAPN7	CHMP5
CEBPD	SSBP1
PF4	HNRPUL2
RPL39	VPS29
DNAJA1	MIER1
ALDH3A2	ERGIC2
RPL39	RPL6
TCHH	CTSL1
ZNF33B	RPL6
C20orf52	BIRC2
ITFG2	CNIH4
WDR6	ZC3H15
AMZ2	RPS29
UBE2H	DNAJA5
ZFP3	RPL23
RPLP1
CAPZA2
FARSA
BUD31
IFIT1
LOC653319
MTRF1L
TGIF2
COCH
ZNF721
PROSC
TM4SF5
HNRPA3P1
RWDD1
CDC7
ZNF706
PCSK1N
EGR2
RSPO1
TBC1D5
PERQ1
DULLARD
MIZF
TSPAN33
GLIS3
KLRG2
BCDIN3D
TMEM11
TRIB1
ZNF589
OCLN
PROK1
LBA1
AKR1CL2
ZKSCAN1
CXCL5
QRSL1
UNC93B1
THAP9
TNFRSF1A
BAG5
TBC1D25
TRPV1
NKX2-3
ATN1
LOC338799
GAL3ST2
LTBR
